# Supplementary material for: Targeted next-generation sequencing for detection of PIK3CA mutations in archival tissues from patients with Klippel–Trenaunay syndrome in an Asian population
Source: Orphanet J Rare Dis. 2023 Sep 4;18:270. doi: 10.1186/s13023-023-02893-1 (PMC10478188; doi:10.1186/s13023-023-02893-1)
Supplement: Supplementary file 1 — Supplementary Material 1 [file 13023_2023_2893_MOESM1_ESM.xlsx]

## Sheet: Sup Table 1
Supplementary Table 1. Distribution of PIK3CA variants in PIK3CA-related overgrowth spectrum (PROS) and vascular malformations from the literature
			ABD (AA16-105)					Linker region (AA106-186)									C2 membrane (AA330-487)																						LR	Helical domain (AA517-694)
Patients with PROS	Cohort (n)	Detected PIK3CA variants* (n)	E81K	F83S	R88Q	R93Q	P104L	G106V	G106_R108delinsl	R108H	E110del	K111E	K111_N114del	R115P	G118D	Y165C	V344M	N345I	N345K	N345T	V346insK	D350N	D350G	G364R	E365K	G373R	P377R	C378R	C378Y	E418K	C420R	P449T	H450R	E453del	D454del	E453K	E453X	P471L	E494K	P539R	E542Q	E542G	E542K	E543K	E545A	E545D	E545G	E545K	Q546R
Kurek KC, et al, 2012 [3]	21	9																													2												2
Lindhurst MJ, et al, 2012 [24]	10	9
Rivière JB, et al, 2012 [25]	52	24	1		2																			1	1				1					2														1
Rios JJ, et al, 2013 [26]	6	6												1																													2
Keppler-Noreuil KM, et al, 2014 [27]	35	35																													1												3					4
Maclellan RA, et al, 2014 [28]	6	6																																		1							2
Loconte DC, et al, 2015 [29]	3	3	1
Luks VL, et al, 2015 [6]	54	51																	1												6		1										9				1	17
Mirzaa G, et al, 2016 [30]	181	72				2	2	1						4			1			1		1			2				6			2				4	1						1			2		1
Chang F, et al, 2017 [31]	50	25									1																	1	1		1			1									3					3
Hucthagowder V, et al, 2017 [32]	14	10					1																						1		1															1		1
Kuentz P, et al, 2017 [7]	162	108	2				3	1	1		3			1	3				1					1	2				4	2	3	1				10		1				1	6					8	2
Leiter SM, et al, 2017 [33]	22	21	2		1	1									2						1		1								1												1					1
Yeung KS, et al, 2017 [34]	7	7																																									3					1
Michel ME, et al, 2018 [35]	41	6																																									2					1
Piacitelli AM, et al, 2018 [36]	22	9											1																							1							3	1					1
Siegel DH, et al, 2018 [37]	57	25									1				1																					2		1		1			5			1	1	6	1
Wu J, et al, 2018 [38]	12	9																																									1					2
Lalonde E, et al, 2019 [39]	80	35		1							1	1		1											1		1		2		3			1		1							7					1
Blackburn PR, et al, 2020 [40]	14	12																																														1
Davis S, et al, 2020 [41]	11	9																1											1
Le Cras TD, et al, 2020 [42]	7	7																																									1		1			2
Park HJ, et al, 2020 [43]	12	12	1		1																								1					2												1
Quindipan C, et al, 2020 [20]	7	7																	1												1												1					1	1
Tian W, et al, 2020 [44]	24	20																																		1							6					2
Brouillard P, et al, 2021 [8]	25	21		1			1				1				1	1															1					1			1				2					4
Garde A, et al, 2021 [45]	33	33					4								1								1		1				4	2		1				1		1
Palmieri M, et al, 2021 [46]	7	7																																		1							1				1	1
Gökpinar Ili E, et al, 2022 [47]	5	5																													1
Mussa A, et al, 2023 [48]	150	93	1				1	1		1				1	2		1		1			1	1	1	1	1			4		2			3		3							6					4	1
Our cohort	14	12																													1												2					2	2
Total	1144	708	8	2	4	3	12	3	1	1	7	1	1	8	10	1	2	1	4	1	1	2	3	3	8	1	1	1	25	4	24	4	1	9	0	26	1	3	1	1	0	1	69	1	1	5	3	64	8
Patients with vascular malformations except PROS
Boscolo E, et al, 2015 [49]	1	1
Limaye N, et al, 2015 [50]	87	27													1																												8					4
Luks VL, et al, 2015 [6]	25	21																													1												5					5
Ten Broek RW, et al, 2019 [51]	80	80																													1				1						1		23					29	1
Zenner K, et al, 2019 [52]	81	64						1																																			18					18
Le Cras TD, et al, 2020 [42]	1	1
Brouillard P, et al, 2021 [8]	118	87									1																																29				1	30	1
Wang S, et al, 2021 [53]	6	1																																														1
Zenner K, et al, 2021 [54]	27	21																																									5					9
Zenner K, et al, 2022 [55]	4	4																	1																													2
Total	430	307	0	0	0	0	0	1	0	0	1	0	0	0	1	0	0	0	1	0	0	0	0	0	0	0	0	0	0	0	2	0	0	0	1	0	0	0	0	0	1	0	88	0	0	0	1	98	2
*Sum of the numbers shown in the columns to the right.
Variants in Bold are presented in Fig 2. AA, amino acids; ABD, p85α-binding domain; LR, linker region
[truncated: 30 more columns]
